# Supplementary material for: Assessment model for multivariable fatigue performance of EA4T axles containing defects: aSchool of mechanical Engineering, Chengdu University, Chengdu 610,106, China
Source: Sci Rep. 2026 Jan 8;16:4894. doi: 10.1038/s41598-025-34892-6 (PMC12873259; doi:10.1038/s41598-025-34892-6)
Supplement: Supplementary file 1 — Supplementary Material 1 [file 41598_2025_34892_MOESM1_ESM.txt]

0	-567
15	-508
25	-513
35	-624
45	-579
85	-490
135	-402
195	-346
265	-215
315	-203
390	-165
465	-121
580	8
0	-614
50	-568
100	-457
150	-374
200	-319
250	-241
301	-190
351	-172
401 -154
451	-126
501 -79
551	18
