# Supplementary material for: Assessment model for multivariable fatigue performance of EA4T axles containing defects: aSchool of mechanical Engineering, Chengdu University, Chengdu 610,106, China
Source: Sci Rep. 2026 Jan 8;16:4894. doi: 10.1038/s41598-025-34892-6 (PMC12873259; doi:10.1038/s41598-025-34892-6)
Supplement: Supplementary file 2 — Supplementary Material 2 [file 41598_2025_34892_MOESM2_ESM.txt]

722567	500
780888	500
502147	500
312338	520
392279	520
492651	520
240790	540
292667	540
371198	540
105056	560
142078	560
1E7	470
1E7	480
1E7	490
1E7	490
1E7	490
111890	540
168970	540
199880	520
235690	520
189750	520
221258	500
389720	500
321589	500
589030	480
335970	480
3105970	420
1959872	420
1E7	400
1E7	386
1022400	360
83822	520
120334	500
194085	480
196825	480
249809	460
260783	460
302592	440
309567	440
1036830	400
689941	400
1655970	397
1558690	380
775101	380
1E7	378
1E7	378
1E7	360
1E7	360
278662	420
251427	420
823017	380
674136	380
956395	360
646050	360
1343600	340
1E7	340
1E7	340
1E7	320
1E7	320
1E7	357
