# Supplementary material for: Assessment model for multivariable fatigue performance of EA4T axles containing defects: aSchool of mechanical Engineering, Chengdu University, Chengdu 610,106, China
Source: Sci Rep. 2026 Jan 8;16:4894. doi: 10.1038/s41598-025-34892-6 (PMC12873259; doi:10.1038/s41598-025-34892-6)
Supplement: Supplementary file 3 — Supplementary Material 3 [file 41598_2025_34892_MOESM3_ESM.txt]

14.3407	3.92826E-12
14.998	7.2E-12
15.58	8.2E-12
15.0893	8.26804E-12
16.02	1.4043E-11
16.7088	1.70438E-11
21.52	9.03211E-11
23.9244	1.21341E-10
26.0018	2.1737E-9
16.89158	1.95E-10
17.959	3.15E-10
20.298	2.14654E-10
23.9876	3.13098E-10
24.4356	9.00112E-10
26.0976	5.02232E-10
31.9861	2.1527E-9
25.3952	2.18858E-9
32.788	1.34961E-9
27.5664	4.7443E-9
30.3245	6.6506E-9
14.1893	2.03958E-11
46.2058	4.04427E-8
26.07424	5.28583E-10
33.2058	5.98552E-9
31.256	8.92598E-9
